# Supplementary material for: Mammalian Neuronal mRNA Transport Complexes: The Few Knowns and the Many Unknowns
Source: Front Integr Neurosci. 2021 Jun 15;15:692948. doi: 10.3389/fnint.2021.692948 (PMC8239176; doi:10.3389/fnint.2021.692948)
Supplement: Supplementary file 1 [file Table_1.XLSX]

## Sheet: Sheet2
Supplemental Table S1 - Evidence for interactions
	Summary of criteria for inclusion of evidence in Figure 1					Legend
	- only biochemical, low-throughput, mechanistic evidence					RNA-IP	RNA-immunoprecipitation
	- interaction evidence supported in mammalian neurons					BLI	bio-layer interferometry
	- for RBP-mRNA interactions, presence of a known binding motif or direct binding evidence					CD	circular dichroism
	- complete linkage data available: from the motor protein, via adaptors to the target mRNA					CLIP	cross-linking immunoprecipitation
						co-IP	co-immunoprecipitation
						EM	electron microscopy
						EMSA	electrophoretic mobility shift assay
						frac-IP	fractionation-immunoprecipitation
	Color coding					iCLIP (LT)	individual nucleotide resolution - cross-linking immunoprecipitation (low-throughput)
		included in final network (Fig.1)				ITC	isothermal calorimetry
		detailed isoform information for interaction pair in the final network				MS	mass spectrometry
		excluded from final network				MST	microscale thermophoresis
						NMR	nuclear magnetic resonance
						SEC-MALS	size exclusion chromatography - multiangle light scattering
						SPR	surface plasmon resonance
						Y2H	yeast two-hybrid
Interaction #	Interactor A	A class	Interactor B	B class	Evidence 1	References 1 (PMID)	Evidence 2	References 2 (PMID)	Evidence 3	References 3 (PMID)	Evidence 4	References 4 (PMID)	Evidence 5	References 5 (PMID)	Evidence 6	References 6 (PMID)	Kd	References Kd (PMID)	# Different evidence	Direct interaction	Reason for exclusion from final network in Figure 1
1	FMRP	rbp	Map1b	rna	RNA-IP	Majumder (27518042); Johnson 2006 (16511857); Chu 2019 (31801077)	fluorescence spectroscopy	Menon 2008 (18579868)	CD	Menon 2008 (18579868)	NMR	Menon 2008 (18579868)	nitrocellulose filter binding assay	Darnell 2001 (11719189)	motif present	Menon 2008 (18579868)	20 nM; 505 nM	Menon 2008 (18579868); Darnell 2001 (11719189)	6	yes
2	ZBP1	rbp	b-actin	rna	EMSA	Chao 2010 (20080952); Farina 2003 (12507992); Patel 2012 (22215810)	affinity purification	Ross 1997 (9121465)	NMR structure	Nicastro (28147274); Patel 2012 (22215810)	NMR	Patel 2012 (22215810)	ITC; BLI	Nicastro (28147274)	motif present	Patel 2012 (22215810)	3.6 nM	Patel 2012 (22215810); Chao 2010 (20080952)	6	yes
3	KLC	adaptor	KIF5	motor	purified complex	Kuznetov 1986 (2946042)	co-IP	Rahman 1998 (9624122)	pull down (cell extract; pure proteins)	Gauger 1993 (8514798)	microtubule co-sedimentation	Verhey 1998 (9817761)	cryo-EM	Hirokawa 1989 (2522351)					5	yes
	KLCX	adaptor	KIF5X	motor	purified complex	Kuznetov 1986 (2946042)	MT co-sedimentation	Verhey 1998 (9817761)	cryo-EM	Hirokawa 1989 (2522351)									3	yes	detailed isoform information; summarized as interaction #3
	KLC1	adaptor	KIF5X	motor	co-IP	Rahman 1998 (9624122)													1	no	detailed isoform information; summarized as interaction #3
	KLC2	adaptor	KIF5X	motor	co-IP	Rahman 1998 (9624122)													1	no	detailed isoform information; summarized as interaction #3
	KLC (D. melanogaster)	adaptor	KIF5 (D. melanogaster)	motor	pull down (cell extract; pure proteins)	Gauger 1993 (8514798)													1	no	detailed isoform information; summarized as interaction #3
4	APC	rbp	KAP3	adaptor	MST	Baumann 2020 (32201729)	reconstituted complex	Baumann 2020 (32201729)	Y2H	Jimbo 2002 (11912492)	co-IP	Jimbo 2002 (11912492)	in vitro binding assay	Jimbo 2002 (11912492)			89.9 nM	Baumann 2020 (32201729)	5	yes
5	STAUFEN	rbp	Rgs4	rna	EMSA	Heber 2019 (30971701)	SPR	Heber 2019 (30971701)	NMR	Heber 2019 (30971701)	frac-IP	Heraud-Farlow 2013 (24360961)	motif present	Heber 2019 (30971701)			two-site binding fit: 10.6 nM; 195 nM	Heber 2019 (30971701)	5	yes
	STAU2	rbp	Rgs4	rna	EMSA	Heber 2019 (30971701)	SPR	Heber 2019 (30971701)	NMR	Heber 2019 (30971701)	frac-IP	Heraud-Farlow 2013 (24360961)	motif present	Heber 2019 (30971701)			two-site binding fit: 10.6 nM; 195 nM	Heber 2019 (30971701)	5	yes	detailed isoform information; summarized as interaction #5
6	APC	rpb	b2B-tubulin	rna	MST	Baumann 2020 (32201729)	CLIP	Preitner 2014 (25036633)	EMSA	Preitner 2014 (25036633)	reconstituted complex	Baumann 2020 (32201729)	motif present	Preitner 2014 (25036633)			18.6 nM	Baumann 2020 (32201729)	5	yes
7	KAP3	adaptor	KIF3AB	motor	co-IP	Yamazaki 1996 (8710890)	EM	Yamazaki 1996 (8710890)	reconstituted complex	Yamazaki (8710890)	SEC-MALS	Baumann 2020 (32201729)							4	yes
8	ZBP1	rbp	KIF11	motor	co-IP	Song 2015 (25588836)	pull down (cell extract)	Song 2015 (25588836)	pull down (pure proteins)	Song 2015 (25588836)	RNA-pull down	Song 2015 (25588836)							4	yes
9	APC	rbp	b-actin	rna	MST	Baumann 2020 (32201729)	CLIP	Preitner 2014 (25036633)	reconstituted complex	Baumann 2020 (32201729)	motif present	Preitner 2014 (25036633)					90.1 nM	Baumann 2020 (32201729)	4	yes
10	STAUFEN	rbp	Calm3	rna	RNA-IP	Sharangdhar 2017 (28765142)	iCLIP(LT)	Sharangdhar 2017 (28765142)	frac-IP	Heraud-Farlow 2013 (24360961)	motif present	Sharangdhar 2017 (28765142)							4	yes
	STAU2	rbp	Calm3	rna	RNA-IP	Sharangdhar 2017 (28765142)	iCLIP(LT)	Sharangdhar 2017 (28765142)	frac-IP	Heraud-Farlow 2013 (24360961)	motif present	Sharangdhar 2017 (28765142)							4	yes	detailed isoform information; summarized as interaction #10
11	FMRP	rbp	KIF3C	motor	Y2H	Davidovic 2007 (17881655)	co-IP	Davidovic 2007 (17881655)	pull down (pure proteins)	Davidovic 2007 (17881655)									3	yes
12	FMRP	rbp	Psd95 (Dlg4)	rna	RNA-IP	Zalfa 2007 (17417632)	EMSA	Zalfa 2007 (17417632)	motif present	Subramanian 2011 (21566646)									3	yes
13	PURa	rbp	Map1b	rna	RNA-IP	Johnson 2006 (16511857)	EMSA	Johnson 2006 (16511857)	motif present	Johnson 2006 (16511857)									3	yes
14	TDP-43	rbp	Camk2a	rna	RNA-IP	Wang 2008 (18088371)	SPR	Ishiguro 2016 (26915990)	motif present	Ishiguro 2016 (26915990)							16.6 nM	Ishiguro 2016 (26915990)	3	yes
15	STAUFEN	rbp	KIF5	motor	co-IP	Jeong 2007 (17587311); Chu 2019 (31801077); Kanai 2004 (15312650)	co-fractionation	Mallardo 2003 (12592035)	pull down	Kanai 2004 (15312650)									3	no
	STAUX	rbp	KIF5X	motor	pull down	Kanai 2004 (15312650)													1	no	detailed isoform information; summarized as interaction #15
	STAUX	rbp	KIF5A	motor	co-IP	Kanai 2004 (15312650)													1	no	detailed isoform information; summarized as interaction #15
	STAUX	rbp	KIF5B	motor	co-IP	Kanai 2004 (15312650)													1	no	detailed isoform information; summarized as interaction #15
	STAUX	rbp	KIF5C	motor	co-IP	Kanai 2004 (15312650)													1	no	detailed isoform information; summarized as interaction #15
	STAU2	rbp	KIF5X	motor	co-IP	Jeong 2007 (17587311)													1	no	detailed isoform information; summarized as interaction #15
	STAU1	rbp	KIF5X	motor	co-fractionation	Mallardo 2003 (12592035)													1	no	detailed isoform information; summarized as interaction #15
	STAU2	rbp	KIF5A	motor	co-IP	Chu 2019 (31801077)													1	no	detailed isoform information; summarized as interaction #15
16	SFPQ	rbp	Bcl2l2	rna	RNA-pull down	Cosker 2016 (27019013)	motif present	Cosker 2016 (27019013)	RNA-IP	Cosker 2016 (27019013)									3	no
17	SFPQ	rbp	Lmnb2	rna	RNA-pull down	Cosker 2016 (27019013)	motif present	Cosker 2016 (27019013)	RNA-IP	Cosker 2016 (27019013)									3	no
18	TDP-43	rbp	Rac1	rna	RNA-IP	Chu 2019 (31801077); Majumder 2016 (27518042)	in vitro RNA binding assay (cell extracts; fragments)	Majumder 2016 (27518042)	motif present	Majumder 2016 (27518042)									3	no
19	TDP-43	rbp	Psd95 (Dlg4)	rna	SPR	Ishiguro 2016 (26915990)	motif present	Ishiguro 2016 (26915990)									17.1 nM	Ishiguro 2016 (26915990)	2	yes
20	SFPQ	rpb	KLC	adaptor	ITC	Fukuda 2021 (33284322)	co-IP	Fukuda 2021 (33284322)									3.8 µM	Fukuda 2021 (33284322)	2	yes
	SFPQ	rpb	KLC1	adaptor	ITC	Fukuda 2021 (33284322)	co-IP	Fukuda 2021 (33284322)											2	yes	detailed isoform information; summarized as interaction #20
21	FMRP	rbp	KIF5	motor	pull down	Zhao 2020 (31961321)	co-IP	Chu 2019 (31801077); Kanai 2004 (15312650)											2	no
	FMRP	rbp	KIF5A	motor	co-IP	Kanai 2004 (15312650)	co-IP	Chu 2019 (31801077)											2	no	detailed isoform information; summarized as interaction #21
	FMRP	rbp	KIF5B	motor	co-IP	Kanai 2004 (15312650)	pull down	Zhao 2020 (31961321)											2	no	detailed isoform information; summarized as interaction #21
	FMRP	rbp	KIF5C	motor	co-IP	Kanai 2004 (15312650)	pull down	Zhao 2020 (31961321)											2	no	detailed isoform information; summarized as interaction #21
22	SFPQ	rbp	KIF5	motor	pull down	Kanai 2004 (15312650)	co-IP	Kanai 2004 (15312650); Cosker 2016 (27019013)											2	no
	SFPQ	rbp	KIF5A	motor	co-IP	Kanai 2004 (15312650)													1	no	detailed isoform information; summarized as interaction #22
	SFPQ	rbp	KIF5B	motor	co-IP	Kanai 2004 (15312650)													1	no	detailed isoform information; summarized as interaction #22
	SFPQ	rbp	KIF5C	motor	co-IP	Kanai 2004 (15312650)													1	no	detailed isoform information; summarized as interaction #22
	SFPQ	rbp	KIF5X	motor	pull down	Kanai 2004 (15312650)	co-IP	Cosker 2016 (27019013)											2	no	detailed isoform information; summarized as interaction #22
23	PURa	rbp	KIF5	motor	pull down	Kanai 2004 (15312650)	co-IP	Kanai 2004 (15312650)											2	no
	PURa	rbp	KIF5A	motor	co-IP	Kanai 2004 (15312650)													1	no	detailed isoform information; summarized as interaction #23
	PURa	rbp	KIF5B	motor	co-IP	Kanai 2004 (15312650)													1	no	detailed isoform information; summarized as interaction #23
	PURa	rbp	KIF5C	motor	co-IP	Kanai 2004 (15312650)													1	no	detailed isoform information; summarized as interaction #23
	PURa	rbp	KIF5X	motor	pull down	Kanai 2004 (15312650)													1	no	detailed isoform information; summarized as interaction #23
24	FMRP	rbp	Camk2a	rna	RNA-IP	Majumder 2016 (27518042)	motif present	Subramanian 2011 (21566646)											2	no
25	APC	rbp	KIF5	motor	pull down	Ruane 2016 (27272132)													1	yes
	APC	rbp	KIF5A	motor	pull down (cell extract)	Ruane 2016 (27272132)													1	no	detailed isoform information; summarized as interaction #25
	APC	rbp	KIF5B	motor	pull down (cell extract; pure proteins)	Ruane 2016 (27272132)													1	yes	detailed isoform information; summarized as interaction #25
	APC	rbp	KIF5C	motor	pull down (cell extract)	Ruane 2016 (27272132)													1	no	detailed isoform information; summarized as interaction #25
26	FMRP	rbp	KLC	adaptor	co-IP	Dictenberg 2008 (18539120)													1	no
	FMRP	rbp	KLCX	adaptor	co-IP	Dictenberg 2008 (18539120)													1	no	detailed isoform information; summarized as interaction #26
27	FMRP	rbp	TDP-43	rbp	co-IP (synaptosomal)	Chu 2019 (31801077); Majumder 2016 (27518042)													1	no
28	SFPQ	rbp	DYNEIN (DIC)	motor	co-IP (MS)	Gershoni-Emek 2016 (26598648)													1	no
29	STAUFEN	rbp	DYNEIN (DIC)	motor	co-IP	Gershoni-Emek 2016 (26598648); Chu 2019 (31801077)													1	no
	STAU1	rbp	DYNEIN (DIC)	motor	co-IP	Gershoni-Emek 2016 (26598648); Chu 2019 (31801077)													1	no	detailed isoform information; summarized as interaction #29
	NXF2	rbp	KIF17	motor	Y2H	Takano 2007 (17403691)	co-IP	Takano 2007 (17403691)	pull down	Takano 2007 (17403691)									3	yes	no functional relevance in neuronal mRNA transport; no known localized mRNA targets
	FXR1	rbp	KIF3C	motor	pull down	Davidovic 2007 (17881655)	Y2H	Davidovic 2007 (17881655)											2	yes	no known localized mRNA target
	FXR2	rbp	KIF3C	motor	pull down	Davidovic 2007 (17881655)	Y2H	Davidovic 2007 (17881655)											2	yes	no known localized mRNA target
	NXF2	rbp	KIF9	motor	Y2H	Takano 2007 (17403691)													1	yes	no functional relevance in neuronal mRNA transport; no known localized mRNA targets
	NXF2	rbp	DYNLC1-LIKE PROTEIN	motor	Y2H	Takano 2007 (17403691)													1	yes	not clear whether DYNLC1-LIKE PROTEIN acts as component of dynein complex; no known localized mRNA target
	PURb	rbp	KIF5X	motor	pull down	Kanai 2004 (15312650)													1	no	one of many Kanai 2004 (15312650) KIF5 granule proteins, highlighted due to its strong interaction with KIF5 tail; no known localized mRNA target
	PURb	rbp	KIF5A	motor	co-IP	Kanai 2004 (15312650)													1	no	one of many Kanai 2004 (15312650) KIF5 granule proteins, highlighted due to its strong interaction with KIF5 tail; no known localized mRNA target
	PURb	rbp	KIF5B	motor	co-IP	Kanai 2004 (15312650)													1	no	one of many Kanai 2004 (15312650) KIF5 granule proteins, highlighted due to its strong interaction with KIF5 tail; no known localized mRNA target
	PURb	rbp	KIF5C	motor	co-IP	Kanai 2004 (15312650)													1	no	one of many Kanai 2004 (15312650) KIF5 granule proteins, highlighted due to its strong interaction with KIF5 tail; no known localized mRNA target
	hnRNP-U	rbp	KIF5X	motor	pull down	Kanai 2004 (15312650)													1	no	one of many Kanai 2004 (15312650) KIF5 granule proteins, highlighted due to its strong interaction with KIF5 tail; no known localized mRNA target
	hnRNP-U	rbp	KIF5A	motor	co-IP	Kanai 2004 (15312650)													1	no	one of many Kanai 2004 (15312650) KIF5 granule proteins, highlighted due to its strong interaction with KIF5 tail; no known localized mRNA target
	hnRNP-U	rbp	KIF5B	motor	co-IP	Kanai 2004 (15312650)													1	no	one of many Kanai 2004 (15312650) KIF5 granule proteins, highlighted due to its strong interaction with KIF5 tail; no known localized mRNA target
	hnRNP-U	rbp	KIF5C	motor	co-IP	Kanai 2004 (15312650)													1	no	one of many Kanai 2004 (15312650) KIF5 granule proteins, highlighted due to its strong interaction with KIF5 tail; no known localized mRNA target
	LARP3	rbp	DYNEIN (IC74)	motor	co-IP	Van Niekerk 2007 (17646655)													1	no	no functional relevance in neuronal mRNA transport; no known localized mRNA targets
	LARP3	rbp	KIF5X	motor	co-IP	Van Niekerk 2007 (17646655)													1	no	no functional relevance in neuronal mRNA transport; no known localized mRNA targets
	APC	rbp	KIF17	motor	co-IP	Jaulin 2010 (20696710)													1	no	interactions and functional studies conducted in epithelial cells; APC isoform differs substantially from neuronal one and does not have the same interactors (e.g. KIF3 not bound in this assay)
	NXF2	rbp	Nxf1	rna	co-IP	Zhang 2007 (17548835)													1	no	no functional relevance of the mRNA in neurites; lack of binding motif
	FMRP	rbp	Nxf1	rna	co-IP	Zhang 2007 (17548835)													1	no	no functional relevance of the mRNA in neurites; lack of binding motif; use of FMRP antibody not officially suitable for IP
	FMRP	rbp	Rac1	rna	RNA-IP	Chu 2019 (31801077); Majumder 2016 (27518042)													1	no	lack of binding motif or evidence for direct binding of the RBP to the mRNA
	NXF2	rbp	Nxf2	rna	co-IP	Zhang 2007 (17548835)													1	no	no functional relevance of the mRNA in neurites; lack of binding motif
	FMRP	rbp	Nxf2	rna	RNA-IP	Zhang 2007 (17548835)													1	no	no functional relevance of the mRNA in neurites; lack of binding motif; use of FMRP antibody not suitable for IP
	STAU1	rbp	Camk2a	rna	co-fractionation	Mallardo 2003 (12592035)													1	no	we assume that many proteins that decorate mRNAs without being involved in transport co-fractionate with the latter; lack of binding motif
